# Supplementary material for: Echinochloa crus-galli genome analysis provides insight into its adaptation and invasiveness as a weed
Source: Nat Commun. 2017 Oct 18;8:1031. doi: 10.1038/s41467-017-01067-5 (PMC5647321; doi:10.1038/s41467-017-01067-5)
Supplement: Supplementary file 3 — Supplementary Data 1 [file 41467_2017_1067_MOESM3_ESM.xlsx]

## Sheet: Sheet1
Supplementary Data 1. Enriched pathway categories for DEGs of E. crus-galli during allelopathy against rice using the Mapman software.
Bin_ID	Bin functional names	DEG number	P-value	Number of up-regulated genes	Number of down-regulated genes	Percent of up-regulated genes
29.2.1.2.1	protein.synthesis.ribosomal protein.eukaryotic.40S subunit	132	1.40819e-07	132	0	1
17.6	hormone metabolism.gibberelin	8	0.014032	8	0	1
29.3.2	protein.targeting.mitochondria	17	0.015765	17	0	1
17.4.1	hormone metabolism.cytokinin.synthesis-degradation	10	0.0316606	10	0	1
29.2.1.2	protein.synthesis.ribosomal protein.eukaryotic	341	0	340	1	0.997067
29.2.1.2.2	protein.synthesis.ribosomal protein.eukaryotic.60S subunit	210	3.89291e-12	209	1	0.995238
17.3	hormone metabolism.brassinosteroid	15	0.0316606	14	1	0.933333
29.2.2.3	protein.synthesis.ribosome biogenesis.Pre-rRNA processing and modifications	50	0.0347693	46	4	0.92
29.2.2	protein.synthesis.ribosome biogenesis	60	0.0363546	54	6	0.9
29.2.1	protein.synthesis.ribosomal protein	419	0	375	44	0.894988
33.2	development.late embryogenesis abundant	17	0.00421431	15	2	0.882353
26.2	misc.UDP glucosyl and glucoronyl transferases	23	0.000207888	20	3	0.869565
29.2	protein.synthesis	552	0	475	77	0.860507
26.9	misc.glutathione S transferases	40	1.17121e-05	33	7	0.825
20.2.2	stress.abiotic.cold	40	2.38998e-05	33	7	0.825
26.12	misc.peroxidases	92	7.34167e-11	73	19	0.793478
16.2.1	secondary metabolism.phenylpropanoids.lignin biosynthesis	34	0.0117544	25	9	0.735294
29	protein	967	7.96276e-13	693	274	0.716649
26.1	misc.cytochrome P450	51	0.00334643	36	15	0.705882
16.2	secondary metabolism.phenylpropanoids	42	0.0250811	29	13	0.690476
17	hormone metabolism	87	0.00243544	56	31	0.643678
26	misc	429	1.82237e-08	263	166	0.613054
1.3	PS.calvin cycle	48	1.82237e-08	10	38	0.208333
1	PS	211	1.48732e-59	16	195	0.0758294
1.1	PS.lightreaction	141	8.73756e-50	0	141	0
1.1.1	PS.lightreaction.photosystem II	58	6.76634e-19	0	58	0
1.1.2	PS.lightreaction.photosystem I	44	3.25025e-17	0	44	0
1.1.2.2	PS.lightreaction.photosystem I.PSI polypeptide subunits	28	1.45033e-10	0	28	0
1.1.1.1	PS.lightreaction.photosystem II.LHC-II	26	1.10807e-09	0	26	0
1.1.1.2	PS.lightreaction.photosystem II.PSII polypeptide subunits	30	4.59384e-08	0	30	0
19	tetrapyrrole synthesis	53	1.12889e-06	0	53	0
1.1.2.1	PS.lightreaction.photosystem I.LHC-I	16	1.17121e-05	0	16	0
1.1.5	PS.lightreaction.other electron carrier (ox/red)	12	0.00730522	0	12	0
1.3.2	PS.calvin cycle.rubisco small subunit	8	0.00730522	0	8	0
1.1.40	PS.lightreaction.cyclic electron flow-chlororespiration	10	0.028505	0	10	0
