# Supplementary material for: Echinochloa crus-galli genome analysis provides insight into its adaptation and invasiveness as a weed
Source: Nat Commun. 2017 Oct 18;8:1031. doi: 10.1038/s41467-017-01067-5 (PMC5647321; doi:10.1038/s41467-017-01067-5)
Supplement: Supplementary file 4 — Supplementary Data 2 [file 41467_2017_1067_MOESM4_ESM.xlsx]

## Sheet: Sheet1
Supplementary Data 2. Expression patterns for genes in the three identified DIMBOA cluster copies in the E. crus-galli genome.
Copy ID	Genename	GeneID	M1	M2	M3	C1	C2	C3	Average mono-culture	Average co-culture	Fold change	Pvalue (t test)	Significant*	Significant#
DIMBOA cluster 1# Scaf303	BX1	EC_v6.g065241	14.2954	14.0171	11.417	34.8252	29.7349	27.5375	13.2431	30.6992	2.31812	0.00714436	yes	yes
	BX8	EC_v6.g065239	84.9347	79.3113	65.3426	156.008	131.792	140.38	76.5296	142.727	1.86499	0.00225058	yes	yes
	BX5	EC_v6.g065238	85.9482	78.1512	37.468	369.282	256.697	374.699	67.1892	333.56	4.96448	0.0115552	yes	yes
	BX4	EC_v6.g065237	107.741	90.7316	54.0141	296.842	237.481	360.822	84.1623	298.382	3.54531	0.0146693	yes	yes
	BX3	EC_v6.g065236	46.3221	48.7307	30.8402	150.98	110.858	151.132	41.9643	137.657	3.28032	0.0100117	yes	yes
DIMBOA cluster 2# Scaf383	BX2	EC_v6.g073471	0.93168	1.08233	0.953354	1.97007	0.481678	0.869192	0.989122	1.10698	1.11915	0.81675	no	no
	BX1	EC_v6.g073470	3.73391	6.14784	9.79428	15.7827	9.04129	24.2121	6.55868	16.3454	2.49218	0.14306	no	yes
	BX8	EC_v6.g073468	1.17556	3.52699	2.61438	4.51126	2.76722	3.28349	2.43898	3.52065	1.4435	0.280601	no	no
	BX5	EC_v6.g073467	4.68499	5.49587	3.64296	14.8402	10.1288	14.8101	4.60794	13.2597	2.87758	0.0218778	yes	yes
	BX4	EC_v6.g073466	55.9573	39.2671	26.7651	158.238	117.482	168.982	40.6632	148.234	3.64541	0.00851403	yes	yes
	BX3	EC_v6.g073465	105.186	97.65	87.6322	196.134	155.929	187.778	96.8227	179.947	1.85852	0.0114877	yes	yes
DIMBOA cluster 3# Scaf1113+Scaf733	BX2	EC_v6.g106906	1.6602	3.09346	0.919028	6.01709	4.62716	5.17926	1.8909	5.2745	2.78942	0.0160234	yes	yes
	BX1	EC_v6.g106904	34.1121	35.4328	19.4352	89.5687	73.3105	86.9364	29.66	83.2719	2.80755	0.0017287	yes	yes
	BX8	EC_v6.g106903	185.963	169.869	149.079	260.445	215.455	224.277	168.304	233.393	1.38674	0.0224606	yes	yes
	BX5	EC_v6.g097392	126.772	127.781	98.9412	374.176	286.469	373.81	117.832	344.818	2.92637	0.0102804	yes	yes
	BX4	EC_v6.g097393	225.209	209.087	158.861	496.717	408.307	539.849	197.719	481.624	2.4359	0.00738132	yes	yes
	BX3	EC_v6.g097394	144.461	149.663	126.835	310.354	227.91	302.337	140.32	280.2	1.99687	0.0270079	yes	yes
*: Measured by t-test
#: Measured by Cuffdiff
