# Supplementary material for: Echinochloa crus-galli genome analysis provides insight into its adaptation and invasiveness as a weed
Source: Nat Commun. 2017 Oct 18;8:1031. doi: 10.1038/s41467-017-01067-5 (PMC5647321; doi:10.1038/s41467-017-01067-5)
Supplement: Supplementary file 5 — Supplementary Data 3 [file 41467_2017_1067_MOESM5_ESM.xlsx]

## Sheet: Sheet1
Supplementary Data 3. The list of gene names in the phylogenetic trees showed in Supplementary Fig. 8.
CPS			KS			MAS			CYP99A
GeneID	ID name		GeneID	ID name		GeneID	ID name		GeneID	ID name
AT4G02780.1	At.C.1		AT1G79460.1	At.K.1		Bradi5g08940.1	Bd.M.1		Bradi3g35007.1	Bd.P.1
EC_v6.g002401.t1	Ec.C.1		Bradi5g21387.1	Bd.K.1		Bradi5g10757.1	Bd.M.2		Bradi5g21447.1	Bd.P.2
EC_v6.g065268.t1	Ec.C.2		Bradi5g21440.1	Bd.K.2		EC_v6.g011613.t1	Ec.M.1		EC_v6.g000428.t1	Ec.P.1
AC218998.2_FGT011	Zm.C.1		Bradi5g21480.1	Bd.K.3		EC_v6.g011614.t1	Ec.M.2		EC_v6.g012835.t1	Ec.P.2
GRMZM2G044481_T01	Zm.C.2		Bradi5g21497.1	Bd.K.4		EC_v6.g058979.t1	Ec.M.3		EC_v6.g026790.t1	Ec.P.3
GRMZM2G068808_T02	Zm.C.3		EC_v6.g019035.t1	Ec.K.1		EC_v6.g065271.t1	Ec.M.4		EC_v6.g031461.t1	Ec.P.4
GRMZM2G081554_T01	Zm.C.4		EC_v6.g019041.t1	Ec.K.2		EC_v6.g065273.t1	Ec.M.5		EC_v6.g041827.t1	Ec.P.5
GRMZM2G445854_T01	Zm.C.5		EC_v6.g030394.t1	Ec.K.3		EC_v6.g094567.t1	Ec.M.6		EC_v6.g046503.t1	Ec.P.6
LOC_Os02g17780.1	OsCPS1		EC_v6.g030395.t1	Ec.K.4		EC_v6.g107406.t1	Ec.M.7		EC_v6.g053262.t1	Ec.P.7
LOC_Os02g36210.1	OsCPS2		EC_v6.g065269.t1	Ec.K.5		GRMZM2G069523_T01	Zm.M.1		EC_v6.g064255.t1	Ec.P.8
LOC_Os04g09900.1	OsCPS4		EC_v6.g073402.t1	Ec.K.6		LOC_Os04g10000.1	OsMAS2		EC_v6.g065267.t1	Ec.P.9
OB02G20790.1	Ob.C.1		EC_v6.g073405.t1	Ec.K.7		LOC_Os04g10010.1	OsMAS1		EC_v6.g067254.t1	Ec.P.10
OB11G20480.1	Ob.C.2		AC214360.3_FGT001	Zm.K.1		LOC_Os04g33240.1	OsMAS-L		AC218998.2_FGT001	Zm.P.1
OPUNC02G10910.1	Op.C.1		GRMZM2G016922_T01	Zm.K.2		OB04G18620.1	Ob.M.1		GRMZM2G122498_T01	Zm.P.2
OPUNC04G02770.1	Op.C.2		GRMZM2G049538_T01	Zm.K.3		OPUNC04G02800.1	Op.M.1		GRMZM2G140448_T01	Zm.P.3
OPUNC10G06550.1	Op.C.3		GRMZM2G093526_T01	Zm.K.4		OPUNC04G02820.1	Op.M.2		GRMZM2G351259_T02	Zm.P.4
Pavir.Aa01584.1.p	Pv.C.1		GRMZM2G093603_T01	Zm.K.5		OPUNC04G09530.1	Op.M.3		LOC_Os04g09920.1	CYP99A3
Pavir.Aa01589.1.p	Pv.C.2		GRMZM2G391312_T01	Zm.K.6		Pavir.Ba00880.1.p	Pv.M.1		LOC_Os04g10160.1	CYP99A2
Pavir.Aa01604.1.p	Pv.C.3		LOC_Os02g36140.2	OsKSL7		Pavir.Gb00034.1.p	Pv.M.2		LOC_Os09g10340.1	Os.P.1
Pavir.Aa01780.1.p	Pv.C.4		LOC_Os02g36220.1	OsKSL5		Pavir.Hb00024.1.p	Pv.M.3		OB04G12330.1	Ob.P.1
Pavir.Aa01890.1.p	Pv.C.5		LOC_Os02g36264.1	OsKSL6		Pavir.Hb00074.1.p	Pv.M.4		OB04G12340.1	Ob.P.2
Pavir.Ab01960.1.p	Pv.C.6		LOC_Os04g10060.1	OsKSL4		Pavir.J22951.1.p	Pv.M.5		OB06G23390.1	Ob.P.3
Pavir.Ab01995.1.p	Pv.C.7		LOC_Os04g52210.1	OsKSL3		Sb06g009610.1	Sb.M.1		OB06G23880.1	Ob.P.4
Pavir.Ab02062.1.p	Pv.C.8		LOC_Os04g52230.1	OsKS1		Sb06g015240.1	Sb.M.2		OB09G12060.1	Ob.P.5
Pavir.Ab02115.1.p	Pv.C.9		LOC_Os04g52240.1	OsKSL2		Si010811m	Si.M.1		OPUNC04G02780.1	Op.P.1
Pavir.Ba02560.1.p	Pv.C.10		LOC_Os11g28530.2	OsKSL10		Zlat_10024249	Zl.M.1		OPUNC04G02870.1	Op.P.2
Pavir.Ba02652.1.p	Pv.C.11		LOC_Os12g30824.1	OsKSL8					OPUNC09G02900.1	Op.P.3
Pavir.Bb01507.1.p	Pv.C.12		OB0214G10010.1	Ob.K.1					Pavir.Ba02561.1.p	Pv.P.1
Pavir.Ca02361.1.p	Pv.C.13		OB04G31860.1	Ob.K.2					Pavir.Ba03190.1.p	Pv.P.2
Pavir.Cb01024.1.p	Pv.C.14		OB04G31870.1	Ob.K.3					Pavir.Ba03192.1.p	Pv.P.3
Pavir.Ia02017.1.p	Pv.C.15		OB04G31880.1	Ob.K.4					Pavir.Ba03624.1.p	Pv.P.4
Pavir.Ib03263.1.p	Pv.C.16		OB11G20450.1	Ob.K.5					Pavir.Ia02605.1.p	Pv.P.5
Pavir.J03202.1.p	Pv.C.17		OB11G20470.1	Ob.K.6					Pavir.Ib03014.1.p	Pv.P.6
Pavir.J21431.1.p	Pv.C.18		OB11G20520.1	Ob.K.7					Pavir.J03288.1.p	Pv.P.7
Sb01g021990.1	Sb.C.1		OPUNC04G02860.1	Op.K.1					Pavir.J03289.1.p	Pv.P.8
Sb05g022290.1	Sb.C.2		OPUNC04G22480.1	Op.K.2					Pavir.J07239.1.p	Pv.P.9
Si019171m	Si.C.1		OPUNC11G11240.1	Op.K.3					Pavir.J14829.1.p	Pv.P.10
Si029001m	Si.C.2		Pavir.Ca02275.1.p	Pv.K.1					Pavir.J16597.1.p	Pv.P.11
Si038735m	Si.C.3		Pavir.Ca02320.1.p	Pv.K.2					Pavir.J30178.1.p	Pv.P.12
Si040211m	Si.C.4		Pavir.Cb00653.1.p	Pv.K.3					Pavir.J37104.1.p	Pv.P.13
Zlat_10013826	Zl.C.1		Pavir.Cb00695.1.p	Pv.K.4					Sb01g032600.1	Sb.P.1
Zlat_10013829	Zl.C.2		Pavir.Cb00920.1.p	Pv.K.5					Sb02g007540.1	Sb.P.2
Zlat_10032344	Zl.C.3		Pavir.Cb00921.1.p	Pv.K.6					Sb04g005760.1	Sb.P.3
			Pavir.Ga00475.1.p	Pv.K.7					Sb05g026850.1	Sb.P.4
			Pavir.Ga00477.1.p	Pv.K.8					Sb06g001030.1	Sb.P.5
			Pavir.Gb01823.1.p	Pv.K.9					Sb08g003380.1	Sb.P.6
			Pavir.J07740.1.p	Pv.K.10					Sb08g003390.1	Sb.P.7
			Pavir.J09798.1.p	Pv.K.11					Sb08g003400.1	Sb.P.8
			Pavir.J16954.1.p	Pv.K.12					Si013601m	Si.P.1
			Pavir.J17114.1.p	Pv.K.13					Si013603m	Si.P.2
			Sb05g022320.1	Sb.K.1					Si013611m	Si.P.3
			Sb06g028210.1	Sb.K.2					Si015808m	Si.P.4
			Sb06g028220.1	Sb.K.3					Si019998m	Si.P.5
			Si009385m	Si.K.1					Si027833m	Si.P.6
			Si009658m	Si.K.2					Si029579m	Si.P.7
			Si019466m	Si.K.3					Si029587m	Si.P.8
			Si029247m	Si.K.4					Si035280m	Si.P.9
			Zlat_10013824	Zl.K.1					Si039829m	Si.P.10
			Zlat_10013830	Zl.K.2					Zlat_10010962	Zl.P.1
			Zlat_10015605	Zl.K.3					Zlat_10027030	Zl.P.2
			Zlat_10031987	Zl.K.4					Zlat_10035148	Zl.P.3
			Zlat_10031988	Zl.K.5
			Zlat_10031989	Zl.K.6
			Zlat_10041552	Zl.K.7
