# Supplementary material for: Echinochloa crus-galli genome analysis provides insight into its adaptation and invasiveness as a weed
Source: Nat Commun. 2017 Oct 18;8:1031. doi: 10.1038/s41467-017-01067-5 (PMC5647321; doi:10.1038/s41467-017-01067-5)
Supplement: Supplementary file 6 — Supplementary Data 4 [file 41467_2017_1067_MOESM6_ESM.xlsx]

## Sheet: Sheet1
Supplementary Data 4. Statistics for each step during E. crus-galli genome assembly.
Step (Number | Software)	Assembly size (bp)		Scaffold information		N50 (bp)		Gap information
	Total Bases	Non-N bases	Scaffold number (>1kb)	Longest scaffold (bp)	Scaffold	Contig	Gap number	Ns (bp)
1 | SOAPdenovo2	1471630650	930272617	8958	3464339	668505	3665	585442	541358033
2 | GapCloser	1469534928	1165783505	8958	3463829	669298	14450	172140	303751423
3 | redandance	1465591380	1161851383	7883	3463829	670779	14461	172079	303739997
4 | OPERA-LG	1482525855	1161851383	4796	6769602	1748547	14461	175166	320674472
5 | Pbjelly	1486954778	1178096429	4788	6784247	1754515	15777	161969	308858349
6 | GapCloser	1486145076	1237487530	4788	6780423	1752512	22480	106952	248657546
7 | redundance	1485605175	1236947816	4636	6780423	1770341	22489	106947	248657359
8 | OPERA-LG	1486018208	1236947816	4536	11700757	1801506	22489	107047	249070392
9 | Pbjelly	1486915575	1240634167	4534	11702008	1802852	22703	105939	246281408
10 | GapCloser	1486609408	1265747792	4534	11699334	1802240	26585	88410	220861616
Final	1486609408	1265747792	4534	11699334	1802240	26585	88410	220861616
